# Supplementary material for: P2Y1 and P2Y12 Receptors Mediate Aggregation of Dog and Cat Platelets: A Comparison to Human Platelets
Source: Int J Mol Sci. 2025 Jan 30;26(3):1206. doi: 10.3390/ijms26031206 (PMC11818226; doi:10.3390/ijms26031206)
Supplement: Supplementary file 1 [file ijms-26-01206-s001.zip]

Archive with 1 entries (1 files):
- ijms-3378032-supplementary.pdf
